# Supplementary material for: Phase Contrast Image-Based Rapid Antimicrobial Susceptibility Testing of Bacteria in Liquid Culture Media
Source: Sensors (Basel). 2022 Dec 21;23(1):59. doi: 10.3390/s23010059 (PMC9824109; doi:10.3390/s23010059)
Supplement: Supplementary file 1 [file sensors-23-00059-s001.zip]

Archive with 1 entries (1 files):
- sensors-2072462-supplementary.pdf
